# Supplementary material for: Fine Mapping of the Pond Snail Left-Right Asymmetry (Chirality) Locus Using RAD-Seq and Fibre-FISH
Source: PLoS One. 2013 Aug 12;8(8):e71067. doi: 10.1371/journal.pone.0071067 (PMC3741322; doi:10.1371/journal.pone.0071067)
Supplement: Table S2 — Polymorphism in 20 putatively linked RAD-Seq loci. (XLSX) [file pone.0071067.s002.xlsx]

## Sheet: Table S2
Table S2 Polymorphism in the 20 putatively linked RAD-Seq loci.
	Marker		Assembly	Overlap1	Tag2:		Total3:		Tag			SNP density4
			(bp)	(bp)	Indels	SNPs	Indels	SNPs	Blast N	Blast X		%
965-343	A	rad1	519	484	0	2	3	5				1.03306
450-159	B	rad2	559	535	0	3	2	15				2.80374
147-634	C		238	214	0	2	0	3				1.40187
1315-507	E	rad4	507	488	1	0	1	1	No hit	No hit		0.204918
521-246	F	rad5	584	568	0	4	4	10				1.76056
164-416	G		586	535	1	2	3	10				1.86916
614-1427	H	rad7	629	562	0	1	2	8	No hit	hypothetic		1.42349
336-891	I		268	252	0	1	0	1				0.396825
343-788	J		533	523	0	3	2	13				2.48566
380-740	K		262	186	0	2	0	2				1.07527
539-178	L		486	485	0	1	1	9				1.85567
615-264	M5		560	493	0	3	1	10				2.0284
640-215	N		314	308	1	1	2	5				1.62338
855-314	O		543	538	0	1	3	14				2.60223
951-377	P		551	471	0	1	1	5				1.06157
1089-3162	Q5				0	3
1294-465	R		325	321	0	1	1	7				2.18069
1347-535	S		534	533	0	2	2	27				5.06567
1725-533	T5				0	5
193-626	U5		523	441	0	3	3	13				2.94785
	Sum		8521	7937	3	41	31	158			Mean	1.81601
1 Sequence that is overlapping between dextral and sinistrally derived haplotypes
2 Number of polymorphic sites in the 90 bp tag
3 Number of polymorphic sites in wholly overlapping sequence
4 Number of polymorphic sites per 100 bp
5 Paired end sequence not easily aligned; tag only informative
